# Supplementary material for: Response of organic carbon mineralization and bacterial communities to soft rock additions in sandy soils
Source: PeerJ. 2020 Apr 13;8:e8948. doi: 10.7717/peerj.8948 (PMC7161572; doi:10.7717/peerj.8948)
Supplement: Table S7 — CK: the volume ratio of soft rock to sand is 0:1; C1: the volume ratio of soft rock to sand is 1:5; C2: the volume ratio of soft rock to sand is 1:2; C3: the volume ratio of soft rock to sand is 1:1. CM stands for carbohydrate metabolism, LM stands for lipid metabolism, MCV stands for metabolism of cofactors and vitamins, EM stands for energy metabolism, NM stands for nucleotide metabolism, BSM stands for biosynthesis of other secondary metabolites, AAM stands for amino acid metabolism, MTP stands for metabolism of terpenoids and polyketides, XBM stands for xenobiotics biodegradation and metabolism, MAC stands for metabolism of other amino acids, GBM stands for glycan biosynthesis and metabolism. Mean ± Standard deviation, different lowercase letters in the same column indicate a significant difference at 5% level between treatments, different capital letters in the same column indicate a significant difference at 5% level between metabolic functions in the same treatment. [file peerj-08-8948-s014.xls]

## Sheet: 0
Metabolic function
	Treatments	Repeat 1	Repeat 2	Repeat 3	Mean	Standard deviation	0.05		Metabolic function	CK1	CK2	CK3	Mean	Standard deviation	0.05
Carbohydrate metabolism	CK	0.126244	0.124556	0.124821	0.1252	0.0009	a		Carbohydrate metabolism	0.126244	0.124556	0.124821	0.1252	0.0009	a
	C1	0.126394	0.126628	0.126509	0.1265	0.0001	a		Lipid metabolism	0.0322715	0.0323526	0.0330342	0.0326	0.0004	g
	C2	0.126503	0.126628	0.125415	0.1262	0.0007	a		Metabolism of cofactors and vitamins	0.0723689	0.0721782	0.0721254	0.0722	0.0001	d
	C3	0.127258	0.126363	0.125663	0.1264	0.0008	a		Energy metabolism	0.0825267	0.0816759	0.0800021	0.0814	0.0013	c
									Nucleotide metabolism	0.051007	0.0509091	0.0513156	0.0511	0.0002	e
Lipid metabolism	Treatments	Repeat 1	Repeat 2	Repeat 3	Mean	Standard deviation	0.05		Biosynthesis of other secondary metabolites	0.00968917	0.0096503	0.00989309	0.0097	0.0001	j
	CK	0.0322715	0.0323526	0.0330342	0.0326	0.0004	a		Amino acid metabolism	0.118443	0.119179	0.120452	0.1194	0.001	b
	C1	0.0329426	0.032892	0.0329299	0.0329	0.0001	a		Metabolism of terpenoids and polyketides	0.0344451	0.0332023	0.0341186	0.0339	0.0006	g
	C2	0.0332568	0.0320712	0.0326807	0.0327	0.0006	a		Xenobiotics biodegradation and metabolism	0.0379624	0.0378647	0.0384373	0.0381	0.0003	f
	C3	0.0336756	0.0321976	0.0331957	0.033	0.0008	a		Metabolism of other amino acids	0.0224723	0.0225153	0.0231632	0.0227	0.0004	i
									Glycan biosynthesis and metabolism	0.0263011	0.0261549	0.0262694	0.0262	0.0001	h
Metabolism of cofactors and vitamins	Treatments	Repeat 1	Repeat 2	Repeat 3	Mean	Standard deviation	0.05
	CK	0.0723907	0.0719982	0.072493	0.0723	0.0003	a		Metabolic function	C11	C12	C13	Mean	Standard deviation	0.05
	C1	0.071528	0.0717097	0.0714374	0.0716	0.0001	b		Carbohydrate metabolism	0.126394	0.126628	0.126509	0.1265	0.0001	a
	C2	0.0716545	0.0716405	0.071279	0.0715	0.0002	b		Lipid metabolism	0.0329426	0.032892	0.0329299	0.0329	0.0001	g
	C3	0.0723689	0.0721782	0.0721254	0.0722	0.0001	a		Metabolism of cofactors and vitamins	0.0723907	0.0719982	0.072493	0.0723	0.0003	d
									Energy metabolism	0.0808094	0.0806181	0.0813244	0.0809	0.0004	C
Energy metabolism	Treatments	Repeat 1	Repeat 2	Repeat 3	Mean	Standard deviation	0.05		Nucleotide metabolism	0.0512953	0.051169	0.0512044	0.0512	0.0001	e
	CK	0.0825267	0.0816759	0.0800021	0.0814	0.0013	a		Biosynthesis of other secondary metabolites	0.00978848	0.00986735	0.00983315	0.0098	0.0001	j
	C1	0.0808094	0.0806181	0.0813244	0.0809	0.0004	a		Amino acid metabolism	0.119097	0.11951	0.119867	0.1195	0.0004	b
	C2	0.0802005	0.0834044	0.0812387	0.0816	0.0016	a		Metabolism of terpenoids and polyketides	0.0331358	0.0327546	0.0333104	0.0331	0.0003	g
	C3	0.0787395	0.0821788	0.080288	0.0804	0.0017	a		Xenobiotics biodegradation and metabolism	0.0379287	0.0381721	0.0384933	0.0382	0.0003	f
									Metabolism of other amino acids	0.0231213	0.0232076	0.0230315	0.0231	0.0001	i
Nucleotide metabolism	Treatments	Repeat 1	Repeat 2	Repeat 3	Mean	Standard deviation	0.05		Glycan biosynthesis and metabolism	0.0266036	0.0266889	0.0263132	0.0265	0.0002	h
	CK	0.051007	0.0509091	0.0513156	0.0511	0.0002	a
	C1	0.0512953	0.051169	0.0512044	0.0512	0.0001	a		Metabolic function	C21	C22	C23	Mean	Standard deviation	0.05
	C2	0.0507981	0.0508705	0.0506574	0.0508	0.0001	a		Carbohydrate metabolism	0.126503	0.126628	0.125415	0.1262	0.0007	a
	C3	0.0514422	0.0507725	0.0506532	0.051	0.0004	a		Lipid metabolism	0.0332568	0.0320712	0.0326807	0.0327	0.0006	g
									Metabolism of cofactors and vitamins	0.071528	0.0717097	0.0714374	0.0716	0.0001	d
Biosynthesis of other secondary metabolites	Treatments	Repeat 1	Repeat 2	Repeat 3	Mean	Standard deviation	0.05		Energy metabolism	0.0802005	0.0834044	0.0812387	0.0816	0.0016	c
	CK	0.00968917	0.0096503	0.00989309	0.0097	0.0001	a		Nucleotide metabolism	0.0507981	0.0508705	0.0506574	0.0508	0.0001	e
	C1	0.00978848	0.00986735	0.00983315	0.0098	0.0001	a		Biosynthesis of other secondary metabolites	0.00979049	0.0094561	0.00990781	0.0097	0.0002	j
	C2	0.00979049	0.0094561	0.00990781	0.0097	0.0002	a		Amino acid metabolism	0.120711	0.118689	0.120253	0.1199	0.0011	b
	C3	0.0100583	0.00993213	0.00992094	0.01	0.0001	a		Metabolism of terpenoids and polyketides	0.0335188	0.0333978	0.0341929	0.0337	0.0004	g
									Xenobiotics biodegradation and metabolism	0.0393406	0.0387005	0.0386595	0.0389	0.0004	f
Amino acid metabolism	Treatments	Repeat 1	Repeat 2	Repeat 3	Mean	Standard deviation	0.05		Metabolism of other amino acids	0.0234769	0.0226602	0.0231649	0.0231	0.0004	i
	CK	0.118443	0.119179	0.120452	0.1194	0.001	a		Glycan biosynthesis and metabolism	0.0261008	0.0256953	0.0259466	0.0259	0.0002	h
	C1	0.119097	0.11951	0.119867	0.1195	0.0004	a
	C2	0.120711	0.118689	0.120253	0.1199	0.0011	a		Metabolic function	C31	C32	C33	Mean	Standard deviation	0.05
	C3	0.120721	0.119065	0.120664	0.1202	0.0009	a		Carbohydrate metabolism	0.127258	0.126363	0.125663	0.1264	0.0008	a
									Lipid metabolism	0.0336756	0.0321976	0.0331957	0.033	0.0008	g
Metabolism of terpenoids and polyketides	Treatments	Repeat 1	Repeat 2	Repeat 3	Mean	Standard deviation	0.05		Metabolism of cofactors and vitamins	0.0716545	0.0716405	0.071279	0.0715	0.0002	d
	CK	0.0344451	0.0332023	0.0341186	0.0339	0.0006	a		Energy metabolism	0.0787395	0.0821788	0.080288	0.0804	0.0017	c
	C1	0.0331358	0.0327546	0.0333104	0.0331	0.0003	a		Nucleotide metabolism	0.0514422	0.0507725	0.0506532	0.051	0.0004	e
	C2	0.0335188	0.0333978	0.0341929	0.0337	0.0004	a		Biosynthesis of other secondary metabolites	0.0100583	0.00993213	0.00992094	0.01	0.0001	j
	C3	0.0325455	0.0350128	0.0341228	0.0339	0.0012	a		Amino acid metabolism	0.120721	0.119065	0.120664	0.1202	0.0009	b
									Metabolism of terpenoids and polyketides	0.0325455	0.0350128	0.0341228	0.0339	0.0012	g
Xenobiotics biodegradation and metabolism	Treatments	Repeat 1	Repeat 2	Repeat 3	Mean	Standard deviation	0.05		Xenobiotics biodegradation and metabolism	0.0384592	0.0381317	0.0392405	0.0386	0.0006	f
	CK	0.0379624	0.0378647	0.0384373	0.0381	0.0003	a		Metabolism of other amino acids	0.0238019	0.0225934	0.0232275	0.0232	0.0006	i
	C1	0.0379287	0.0381721	0.0384933	0.0382	0.0003	a		Glycan biosynthesis and metabolism	0.0272917	0.0261751	0.0257539	0.0264	0.0008	h
	C2	0.0393406	0.0387005	0.0386595	0.0389	0.0004	a
	C3	0.0384592	0.0381317	0.0392405	0.0386	0.0006	a
Metabolism of other amino acids	Treatments	Repeat 1	Repeat 2	Repeat 3	Mean	Standard deviation	0.05
	CK	0.0224723	0.0225153	0.0231632	0.0227	0.0004	a
	C1	0.0231213	0.0232076	0.0230315	0.0231	0.0001	a
	C2	0.0234769	0.0226602	0.0231649	0.0231	0.0004	a
	C3	0.0238019	0.0225934	0.0232275	0.0232	0.0006	a
Glycan biosynthesis and metabolism	Treatments	Repeat 1	Repeat 2	Repeat 3	Mean	Standard deviation	0.05
	CK	0.0263011	0.0261549	0.0262694	0.0262	0.0001	a
	C1	0.0266036	0.0266889	0.0263132	0.0265	0.0002	a
	C2	0.0261008	0.0256953	0.0259466	0.0259	0.0002	a
	C3	0.0272917	0.0261751	0.0257539	0.0264	0.0008	a
